# Supplementary material for: A Preliminary Investigation of Radiation-Sensitive Ultrasound Contrast Agents for Photon Dosimetry
Source: Pharmaceuticals (Basel). 2024 May 14;17(5):629. doi: 10.3390/ph17050629 (PMC11125270; doi:10.3390/ph17050629)
Supplement: Supplementary file 1 [file pharmaceuticals-17-00629-s001.zip]

Archive with 1 entries (1 files):
- pharmaceuticals-2950444-supplementary.pdf
